# Supplementary material for: A novel assay to measure low-density lipoproteins binding to proteoglycans
Source: PLoS One. 2024 Jan 31;19(1):e0291632. doi: 10.1371/journal.pone.0291632 (PMC10830033; doi:10.1371/journal.pone.0291632)
Supplement: S2 File — (ZIP) [file pone.0291632.s002.zip]

Archive with 14 entries (14 files):
- S1_raw_data/Fig_3A.xlsx
- S1_raw_data/Fig_3B.xlsx
- S1_raw_data/Fig_3C.xlsx
- S1_raw_data/Fig_4A.xlsx
- S1_raw_data/Fig_4B.xlsx
- S1_raw_data/Fig_4C.xlsx
- S1_raw_data/Fig_4D.xlsx
- S1_raw_data/Fig_5A.xlsx
- S1_raw_data/Fig_5B.xlsx
- S1_raw_data/Fig_6B.xlsx
- S1_raw_data/Fig_6D.xlsx
- S1_raw_data/Fig_6F.xlsx
- S1_raw_data/Fig_7.xlsx
- S1_raw_data/Table_1.xlsx
