# Supplementary material for: A novel assay to measure low-density lipoproteins binding to proteoglycans
Source: PLoS One. 2024 Jan 31;19(1):e0291632. doi: 10.1371/journal.pone.0291632 (PMC10830033; doi:10.1371/journal.pone.0291632)
Supplement: S2 File — (ZIP) [file pone.0291632.s002.zip › S1_raw_data/Fig_3A.xlsx]

## Sheet: Fig 3A_LDL dose-Cells
		MOVAS Cells									Empty Wells
MOVAS cells	+	+	+	+	+	+	+		MOVAS cells	-	-	-	-	-	-	-
LDL Conc. (mg/mL)	0	0.05	0.1	0.25	0.5	1	2		LDL Conc. (mg/mL)	0	0.05	0.1	0.25	0.5	1	2
Rep. 1	27140	547560	855330	1778650	2519370	3323890	3816810			8890	15260	18440	35320	65600	128610	180280
Rep. 2	30210	506340	755550	1645250	2345140	3082090	3483400			12170	11710	21910	45580	72790	128530	200490
Rep. 3	32570	567600	866390	1804550	2498280	3215370	3588660			4960	11900	13200	34610	62700	128290	207860
Rep. 4	20380	546460	862920	1817140	2549690	3029600	3501630			9320	14220	13510	32900	61710	108330	180410
Raw Values - Corresponding Empty Wells	18250	532300	836890	1743330	2453770	3195280	3636530
	18040	494630	733640	1599670	2272350	2953560	3282910
	27610	555700	853190	1769940	2435580	3087080	3380800
	11060	532240	849410	1784240	2487980	2921270	3321220
Average Background	18740
Ajusted Raw Values - Average Backround (no LDL wells)		513560	818150	1724590	2435030	3176540	3617790
		475890	714900	1580930	2253610	2934820	3264170
		536960	834450	1751200	2416840	3068340	3362060
		513500	830670	1765500	2469240	2902530	3302480
Average		509978	799542	1705555	2393680	3.02056e+06	3386625
StDev		21881.8	49239.3	73434.6	83028.8	109425	137946
Ttest		2.81812e-05	0.000104255	3.51656e-05	1.88341e-05	1.89477e-05	2.87261e-05
