# Supplementary material for: A novel assay to measure low-density lipoproteins binding to proteoglycans
Source: PLoS One. 2024 Jan 31;19(1):e0291632. doi: 10.1371/journal.pone.0291632 (PMC10830033; doi:10.1371/journal.pone.0291632)
Supplement: S2 File — (ZIP) [file pone.0291632.s002.zip › S1_raw_data/Fig_3B.xlsx]

## Sheet: Fig 3B_LDL dose-CS-GAGs
	MOVAS GAGs									Chondroitin Sulfate										Empty Wells
MOVAS GAGs	+	+	+	+	+	+	+		CS	+	+	+	+	+	+	+		MOVAS cells	-	-	-	-	-	-	-
LDL Conc. (mg/mL)	0	0.05	0.1	0.25	0.5	1	2		LDL Conc. (mg/mL)	0	0.05	0.1	0.25	0.5	1	2		LDL Conc. (mg/mL)	0	0.05	0.1	0.25	0.5	1	2
Rep. 1	50970	2511330	2782110	3145900	3435050	3443190	3282770			49930	1486490	2062900	3001840	3236350	3726360	3821270			8890	15260	18440	35320	65600	128610	180280
Rep. 2	62360	2109350	2741070	3440090	3674280	3416230	3483230			64490	1778630	2481500	2970910	3424160	3652730	3826070			12170	11710	21910	45580	72790	128530	200490
Rep. 3	57030	2161180	2734960	3437240	3666530	3553420	3420160			61650	1743570	2544850	3150230	3705100	3981110	4189800			4960	11900	13200	34610	62700	128290	207860
Rep. 4	61530	1771090	2209660	2872980	3062370	3221870	3352510			69010	1705390	2337880	3081450	3396700	3907280	4081490			9320	14220	13510	32900	61710	108330	180410
Raw Values - Corresponding Empty Wells	42080	2496070	2763670	3110580	3369450	3314580	3102490			41040	1471230	2044460	2966520	3170750	3597750	3640990
	50190	2097640	2719160	3394510	3601490	3287700	3282740			52320	1766920	2459590	2925330	3351370	3524200	3625580
	52070	2149280	2721760	3402630	3603830	3425130	3212300			56690	1731670	2531650	3115620	3642400	3852820	3981940
	52210	1756870	2196150	2840080	3000660	3113540	3172100			59690	1691170	2324370	3048550	3334990	3798950	3901080
Average Background	49137.5									52435
Ajusted Raw Values - Average Backround (no LDL wells)		2.44693e+06	2.71453e+06	3.06144e+06	3.32031e+06	3.26544e+06	3.05335e+06				1418795	1992025	2914085	3118315	3545315	3588555
		2.0485e+06	2.67002e+06	3.34537e+06	3.55235e+06	3.23856e+06	3.2336e+06				1714485	2407155	2872895	3298935	3471765	3573145
		2.10014e+06	2.67262e+06	3.35349e+06	3.55469e+06	3.37599e+06	3.16316e+06				1679235	2479215	3063185	3589965	3800385	3929505
		1.70773e+06	2.14701e+06	2.79094e+06	2.95152e+06	3.0644e+06	3.12296e+06				1638735	2271935	2996115	3282555	3746515	3848645
Average		2.07583e+06	2.55105e+06	3.13781e+06	3344720	3236100	3143270				1.61281e+06	2.28758e+06	2961570	3.32244e+06	3640995	3.73496e+06
StDev		261988	233938	232245	246171	111711	65294				115178	186158	73547.7	169838	136320	156836
Ttest		0.000935225	0.00035249	0.000178495	0.000176223	1.86434e-05	3.51166e-06				0.000152496	0.000228215	6.25915e-06	5.59875e-05	2.20002e-05	3.09061e-05
