# Supplementary material for: A novel assay to measure low-density lipoproteins binding to proteoglycans
Source: PLoS One. 2024 Jan 31;19(1):e0291632. doi: 10.1371/journal.pone.0291632 (PMC10830033; doi:10.1371/journal.pone.0291632)
Supplement: S2 File — (ZIP) [file pone.0291632.s002.zip › S1_raw_data/Fig_3C.xlsx]

## Sheet: Fig 3C_Cells-BioLDL Inhibition
	BioLDL Inhibition
MOVAS cells	-	+	+	+	+	+
LDL (0.5 mg/mL)	+	-	+	+	+	+
Biotin LDL (mg/mL)	0	0	0	0.25	1	5
Rep. 1	104950	727910	2828880	2160520	1475180	1210730
Rep. 2	126730	655810	2615220	2213500	1458290	1247550
Rep. 3	80450	633930	2501790	2082780	1449960	1121390
Rep. 4	91780	566330	2420260	1958970	1372340	1154810
Average (Blank Wells)	100978
Raw Values - Average Blank Wells		626932	2.7279e+06	2.05954e+06	1.3742e+06	1.10975e+06
		554832	2.51424e+06	2.11252e+06	1.35731e+06	1.14657e+06
		532952	2.40081e+06	1.9818e+06	1.34898e+06	1.02041e+06
		465352	2.31928e+06	1.85799e+06	1.27136e+06	1.05383e+06
Average		545018	2490560	2002965	1337965	1.08264e+06
StDev			153528	95745.4	39511.9	48797
Ttest				0.00419188	0.000522087	0.000325427
