# Supplementary material for: A novel assay to measure low-density lipoproteins binding to proteoglycans
Source: PLoS One. 2024 Jan 31;19(1):e0291632. doi: 10.1371/journal.pone.0291632 (PMC10830033; doi:10.1371/journal.pone.0291632)
Supplement: S2 File — (ZIP) [file pone.0291632.s002.zip › S1_raw_data/Fig_4A.xlsx]

## Sheet: Fig 4A_antiCS-Cells
	MOVAS cells
Cells	-	+	+	+	+
LDL (1mg/mL)	+	+	+	+	+
anti-CS Dilution	-	0	1:500	1:100	1:50
Rep. 1	110190	4016200	3802470	3379040	3028600
Rep. 2	204970	4377740	3190640	3593400	2942960
Rep. 3	181130	4259790	4327720	2626300	3184110
Rep. 4	167190	4253660	3084070	3620690	3120170
Average (Blank Wells)	165870
Raw Values - Average Blank Wells		3850330	3636600	3213170	2862730
		4211870	3024770	3427530	2777090
		4093920	4161850	2460430	3018240
		4087790	2918200	3454820	2954300
Average		4.06098e+06	3435355	3.13899e+06	2903090
StDev		131287	501080	402787	91360.4
Ttest			0.149267	0.0310361	0.00126637
