# Supplementary material for: A novel assay to measure low-density lipoproteins binding to proteoglycans
Source: PLoS One. 2024 Jan 31;19(1):e0291632. doi: 10.1371/journal.pone.0291632 (PMC10830033; doi:10.1371/journal.pone.0291632)
Supplement: S2 File — (ZIP) [file pone.0291632.s002.zip › S1_raw_data/Fig_4B.xlsx]

## Sheet: Fig 4B_antiCS-GAGs-CS
	MOVAS GAGs							Chondroitin Sulfate
MOVAS GAGs	-	+	+	+	+		Chondroitin Sulfate	-	+	+	+	+
LDL (1mg/mL)	+	+	+	+	+		LDL (1mg/mL)	+	+	+	+	+
anti-CS Dilution	-	0	1:500	1:100	1:50		anti-CS Dilution	-	0	1:500	1:100	1:50
Rep. 1	71760	4436520	3630690	2157180	1585410		Rep. 1	67320	3631420	2854510	1930670	1536720
Rep. 2	101200	4305340	3564430	2031740	1438200		Rep. 1	89560	4120300	2979230	1739130	1480560
Rep. 3	91540	4436520	3483400	2007650	1460870		Rep. 1	81510	4030350	3198380	1587390	1344040
Rep. 4	72050	4305340	3367710	1722010	1311860		Rep. 1	69640	4287140	2828900	1592990	1210640
Average (Blank Wells)	84137.5						Average (Blank Wells)	77007.5
Raw Values - Average Blank Wells		4.35238e+06	3.54655e+06	2.07304e+06	1.50127e+06		Raw Values - Blank Wells		3.54728e+06	2.77037e+06	1.84653e+06	1.45258e+06
		4.2212e+06	3.48029e+06	1.9476e+06	1.35406e+06				4.03616e+06	2.89509e+06	1.65499e+06	1.39642e+06
		4.35238e+06	3.39926e+06	1.92351e+06	1.37673e+06				3.94621e+06	3.11424e+06	1.50325e+06	1.2599e+06
		4.2212e+06	3.28357e+06	1.63787e+06	1.22772e+06				4.203e+06	2.74476e+06	1.50885e+06	1.1265e+06
Average		4.28679e+06	3427420	1.89551e+06	1.36495e+06		Average		3933165	2.88112e+06	1.62841e+06	1.30885e+06
StDev		65590	98072.7	159211	97047.1		StDev		241089	146116	139859	126466
Ttest			0.000468249	6.35977e-05	4.31105e-06		Ttest			0.000353754	5.33293e-05	2.67962e-05
