# Supplementary material for: A novel assay to measure low-density lipoproteins binding to proteoglycans
Source: PLoS One. 2024 Jan 31;19(1):e0291632. doi: 10.1371/journal.pone.0291632 (PMC10830033; doi:10.1371/journal.pone.0291632)
Supplement: S2 File — (ZIP) [file pone.0291632.s002.zip › S1_raw_data/Fig_4C.xlsx]

## Sheet: Fig 4C_antiLdlr-CS-Cells
	LDL receptor Antibody						Condroitin Antibody
Cells	-	+	+	+	+		-	+	+	+	+
LDL (1mg/mL)	+	+	+	+	+		+	+	+	+	+
anti-Ldlr/CS Dilution	-	0	1:1000	1:100	1:10		-	0	1:1000	1:100	1:10
Rep. 1	172600	3859180	3805170	3760490	3666620		172600	3859180	3849480	3425180	2631410
Rep. 2	193840	3405040	3558600	3444100	3466280		193840	3405040	3564230	3167100	2269640
Rep. 3	157430	3751660	3690210	3462660	3538410		157430	3751660	3606010	3323160	2572410
Rep. 4	149250	3512570	3673560	3741940	3594500		149250	3512570	3807710	3269120	2328640
Average (Blank Wells)	168280						168280
Raw Values - Average Blank Wells		3690900	3636890	3592210	3498340			3690900	3681200	3256900	2463130
		3236760	3390320	3275820	3298000			3236760	3395950	2998820	2101360
		3583380	3521930	3294380	3370130			3583380	3437730	3154880	2404130
		3344290	3505280	3573660	3426220			3344290	3639430	3100840	2160360
Average		3.46383e+06	3513605	3.43402e+06	3.39817e+06			3.46383e+06	3.53858e+06	3127860	2282245
StDev		181455	87374.2	149206	73554.6			181455	123516	93223.9	154233
Ttest			0.481479	0.803042	0.469221				0.494447	0.00882995	8.98711e-06
