# Supplementary material for: A novel assay to measure low-density lipoproteins binding to proteoglycans
Source: PLoS One. 2024 Jan 31;19(1):e0291632. doi: 10.1371/journal.pone.0291632 (PMC10830033; doi:10.1371/journal.pone.0291632)
Supplement: S2 File — (ZIP) [file pone.0291632.s002.zip › S1_raw_data/Fig_4D.xlsx]

## Sheet: Fig 4D_Cells-NaClO3 Inhibition
	Sodium Chlorate Inhibition
MOVAS cells	-	+	+	+	+	+
LDL (1 mg/mL)	+	+	+	+	+	+
NaClO3 (mM)	-	0	1	5	10	50
Rep. 1	204370	3002660	2687620	2265660	2065940	1321900
Rep. 2	357830	2806810	2759960	2211870	2243880	1458840
Rep. 3	240290	3029710	2792210	2483350	2124080	1488970
Rep. 4	155680	2815650	2813230	2656180	2276820	1377740
Average (Blank Wells)	239542
Raw Values - Average Blank Wells		2.76312e+06	2.44808e+06	2.02612e+06	1.8264e+06	1.08236e+06
		2.56727e+06	2.52042e+06	1.97233e+06	2.00434e+06	1.2193e+06
		2.79017e+06	2.55267e+06	2.24381e+06	1.88454e+06	1.24943e+06
		2.57611e+06	2.57369e+06	2.41664e+06	2.03728e+06	1.1382e+06
Average		2674165	2.52371e+06	2.16472e+06	1.93814e+06	1172320
StDev		102970	47611.5	177442	85979.6	65973.6
Ttest			0.138142	0.0258157	0.00632584	0.000235702
