# Supplementary material for: A novel assay to measure low-density lipoproteins binding to proteoglycans
Source: PLoS One. 2024 Jan 31;19(1):e0291632. doi: 10.1371/journal.pone.0291632 (PMC10830033; doi:10.1371/journal.pone.0291632)
Supplement: S2 File — (ZIP) [file pone.0291632.s002.zip › S1_raw_data/Fig_5A.xlsx]

## Sheet: Fig 5A_pH-Cells
		MOVAS Cells								Empty Wells
MOVAS cells	+	+	+	+	+	+		MOVAS cells	-	-	-	-	-	-
LDL Conc. (mg/mL)	0.5	0.5	0.5	0.5	0.5	0.5		LDL Conc. (mg/mL)	0.5	0.5	0.5	0.5	0.5	0.5
Buffer pH	4	5	6	7	8	9		Buffer pH	4	5	6	7	8	9
Rep. 1	4350030	2906750	2776570	2579640	2470890	2586250			319310	387700	320320	360980	312160	375340
Rep. 2	4548800	3302540	2771880	2571630	2845390	2584720			383610	351480	188980	440460	210960	307160
Rep. 3	4349190	2913730	2283250	2267670	2066380	2187780			287930	322780	182480	316040	212660	306650
Rep. 4	4547940	3309540	2278580	2259620	2460900	2186250			332390	357720	255180	385080	279820	324810
Raw Values - Corresponding Empty Wells	4030720	2519050	2456250	2218660	2158730	2210910
	4165190	2951060	2582900	2131170	2634430	2277560
	4061260	2590950	2100770	1951630	1853720	1881130
	4215550	2951820	2023400	1874540	2181080	1861440
Average	4118180	2753220	2290830	2044000	2206990	2057760
StDev	75133.2	199844	234686	137253	278615	188087
Ttest (pH 7 vs. pH 5)				0.0225097
