# Supplementary material for: A novel assay to measure low-density lipoproteins binding to proteoglycans
Source: PLoS One. 2024 Jan 31;19(1):e0291632. doi: 10.1371/journal.pone.0291632 (PMC10830033; doi:10.1371/journal.pone.0291632)
Supplement: S2 File — (ZIP) [file pone.0291632.s002.zip › S1_raw_data/Fig_5B.xlsx]

## Sheet: Fig 5B_pH-CS-GAGs
	Chondroitin Sulfate								MOVAS GAGs									Empty Wells
MOVAS GAGs	+	+	+	+	+	+		CS	+	+	+	+	+	+		MOVAS cells	+	+	+	+	+	+
LDL Conc. (mg/mL)	0.5	0.5	0.5	0.5	0.5	0.5		LDL Conc. (mg/mL)	0.5	0.5	0.5	0.5	0.5	0.5		LDL Conc. (mg/mL)	0.5	0.5	0.5	0.5	0.5	0.5
Buffer pH	4	5	6	7	8	9		Buffer pH	4	5	6	7	8	9		Buffer pH	4	5	6	7	8	9
Rep. 1	4500790	4423860	3560390	3426820	1652020	1552890			4602610	4025160	2548740	2339860	1315990	1389120			319310	387700	320320	360980	312160	375340
Rep. 2	4509720	4425120	3557730	3417730	1672790	1548800			4603900	4026330	2439440	2365740	1313250	1390840			383610	351480	188980	440460	210960	307160
Rep. 3	4428970	4342600	3323060	3191580	1399260	1399070			4511430	3876140	2286970	2240050	1148700	1237390			287930	322780	182480	316040	212660	306650
Rep. 4	4401280	4303860	3320380	3182350	1400010	1392960			4492700	3845490	2331650	2065910	1145940	1219130			332390	357720	255180	385080	279820	324810
Raw Values - Corresponding Empty Wells	4181480	4036160	3240070	3065840	1339860	1177550			4283300	3637460	2228420	1978880	1003830	1013780
	4126110	4073640	3368750	2977270	1461830	1241640			4220290	3674850	2250460	1925280	1102290	1083680
	4141040	4019820	3140580	2875540	1186600	1092420			4223500	3553360	2104490	1924010	936040	930740
	4068890	3946140	3065200	2797270	1120190	1068150			4160310	3487770	2076470	1680830	866120	894320
Average	4129380	4018940	3203650	2928980	1277120	1144940			4221850	3588360	2164960	1877250	977070	980630
StDev	40373.6	46339.1	113722	101570	133112	69045.9			43498.4	72860.6	75538.9	115545	87162.9	73581
Ttest (pH 7 vs. pH 5)				0.000122048								3.01287e-05
