# Supplementary material for: A novel assay to measure low-density lipoproteins binding to proteoglycans
Source: PLoS One. 2024 Jan 31;19(1):e0291632. doi: 10.1371/journal.pone.0291632 (PMC10830033; doi:10.1371/journal.pone.0291632)
Supplement: S2 File — (ZIP) [file pone.0291632.s002.zip › S1_raw_data/Fig_6B.xlsx]

## Sheet: Fig 6B_UC-LDLs
	MOVAS cells							Empty Wells
Cells	+	+	+	+	+		Cells	-	-	-	-	-
LDLs (0.2 mg/mL)	1	2	3	4	5		LDLs (0.2 mg/mL)	1	2	3	4	5
Rep. 1	1851080	2742760	1607640	2772770	2583500			17110	25050	30780	20440	34970
Rep. 2	2242850	3267200	1949400	2436230	2773560			12870	29620	16970	22020	20930
Rep. 3	2327700	3469120	1789030	2464140	2817050			18610	26050	22110	45250	17710
Rep. 4	1996990	3410780	1566890	2491810	2900200			13660	35270	16280	35970	17760
Raw Values - Blank Wells	1833970	2717710	1576860	2752330	2548530
	2229980	3237580	1932430	2414210	2752630
	2309090	3443070	1766920	2418890	2799340
	1983330	3375510	1550610	2455840	2882440
Average	2.08909e+06	3.19347e+06	1706705	2.51032e+06	2745735
StDev	190080	284487	154760	140653	122983
Ttest (LDL1 vs LDL2)	0.00139273
Ttest (LDL3 vs LDL4)			0.000556006
Ttest (LDL3 vs LDL5)					9.86597e-05
