# Supplementary material for: A novel assay to measure low-density lipoproteins binding to proteoglycans
Source: PLoS One. 2024 Jan 31;19(1):e0291632. doi: 10.1371/journal.pone.0291632 (PMC10830033; doi:10.1371/journal.pone.0291632)
Supplement: S2 File — (ZIP) [file pone.0291632.s002.zip › S1_raw_data/Fig_6D.xlsx]

## Sheet: Fig 6D_FPLC-LDL
	MOVAS cells							Empty Wells
Cells	+	+	+	+	+		Cells	-	-	-	-	-
LDLs (0.2 mg/mL)	1	2	3	4	5		LDLs (0.2 mg/mL)	1	2	3	4	5
Rep. 1	3559020	1824470	3549890	1493660	1690830			31550	30400	48950	23450	45290
Rep. 2	2430180	2038390	2185330	1542540	1864120			31760	25690	36890	19410	39350
Rep. 3	2260040	1899350	2884690	1611930	1540520			25650	24430	27790	25780	19500
Rep. 4	2246170	1992740	3088330	1807020	1840830			18030	20280	50470	17020	24410
Raw Values - Blank Wells	3527470	1794070	3500940	1470210	1645540
	2398420	2012700	2148440	1523130	1824770
	2234390	1874920	2856900	1586150	1521020
	2228140	1972460	3037860	1790000	1816420
Average	2597105	1.91354e+06	2886035	1.59237e+06	1.70194e+06
StDev	541468	85248	486327	121258	126596
Ttest (LDL1 vs LDL2)	0.0740777
Ttest (LDL3 vs LDL4)			0.00423512
Ttest (LDL3 vs LDL5)					0.00649364
