# Supplementary material for: A novel assay to measure low-density lipoproteins binding to proteoglycans
Source: PLoS One. 2024 Jan 31;19(1):e0291632. doi: 10.1371/journal.pone.0291632 (PMC10830033; doi:10.1371/journal.pone.0291632)
Supplement: S2 File — (ZIP) [file pone.0291632.s002.zip › S1_raw_data/Fig_6F.xlsx]

## Sheet: Fig 6F_LDL-Fractions I-IV
	MOVAS cells							Empty Wells
Cells	+	+	+	+	+		Cells	-	-	-	-	-
LDLs (0.2 mg/mL)	I	II	III	IV	UC		LDLs (0.2 mg/mL)	1	2	3	4	UC
Rep. 1	2196780	3004990	4213030	4109770	4407570			32360	15830	29960	45800	29960
Rep. 2	2354710	2973090	3751610	4067470	3955130			49470	45800	36150	33330	36150
Rep. 3	2241930	3046360	4085330	4351100	4059550			32250	42670	25380	47660	25380
Rep. 4	2597280	3383780	4151960	4222150	3971260			23170	33680	20960	33330	20960
Raw Values - Blank Wells	2164420	2989160	4183070	4063970	4377610
	2305240	2927290	3715460	4034140	3918980
	2209680	3003690	4059950	4303440	4034170
	2574110	3350100	4131000	4188820	3950300
Average	2.31336e+06	3067560	4022370	4.14759e+06	4070265
StDev	158894	165628	182504	107066	182375
Ttest (I vs II)	0.00127004
Ttest (I vs IV)				3.06878e-06
