# Supplementary material for: A novel assay to measure low-density lipoproteins binding to proteoglycans
Source: PLoS One. 2024 Jan 31;19(1):e0291632. doi: 10.1371/journal.pone.0291632 (PMC10830033; doi:10.1371/journal.pone.0291632)
Supplement: S2 File — (ZIP) [file pone.0291632.s002.zip › S1_raw_data/Fig_7.xlsx]

## Sheet: Fig 7_12CVD v 10Ctrl 
	PBS	Ctrl 1F	Ctrl 2F	Ctrl 3F	Ctrl 4F	CVD 1F	CVD2F	CVD 3F	CVD 4F	ucLDL		PBS	Ctrl 5F	Ctrl 6F	CVD 5F	CVD6F	CVD 7F	CVD 8F	ucLDL		PBS	Ctrl 7M	Ctrl 8M	Ctrl 9M	Ctrl 10M	CVD 9M	CVD 10M	CVD 11M	CVD 12M	ucLDL
	Experiment 1											Experiment 2									Experiment 3
CELLS	35184	371350	548620	617300	850320	1860070	1846340	1166480	1540720	672830		86270	1838440	1457220	3173770	3990600	2969120	3097270	705380		66640	2012110	2439950	2505770	1077930	2855320	1924330	2863330	2166840	638750
	34325	384150	379700	621570	792180	1643190	1568790	1129970	1278050	671050		68380	1484450	1500330	3930620	3710080	3188240	3112330	734900		78270	2055500	2439210	2520440	1255200	2951270	1938780	2945150	2213280	606230
	32955	341580	424110	478960	815070	1685190	1416030	1180390	1334970	653880		68560	1911160	1687670	3640260	3405290	3281430	2611950	721880		70330	1793750	2333380	2503270	1239960	2826750	2004200	2842370	2286350	516340
	35688	420990	336870	422400	539310	1409390	1608170	996640	1216140	586820		67930	1944840	1654560	2958370	3713430	2807330	2812270	630010		64330	1820790	2210790	2342270	1062590	2967080	1968860	2691040	2029330	588830
Ave. PBS	34538											72785									69892.5
LDL signal - PBS (no LDL) signal		336812	514082	582762	815782	1825532	1811802	1131942	1506182	638292			1765655	1384435	3100985	3917815	2896335	3024485	632595			1.94222e+06	2.37006e+06	2.43588e+06	1.00804e+06	2.78543e+06	1.85444e+06	2.79344e+06	2.09695e+06	568858
		349612	345162	587032	757642	1608652	1534252	1095432	1243512	636512			1411665	1427545	3857835	3637295	3115455	3039545	662115			1.98561e+06	2.36932e+06	2.45055e+06	1.18531e+06	2.88138e+06	1.86889e+06	2.87526e+06	2.14339e+06	536338
		307042	389572	444422	780532	1650652	1381492	1145852	1300432	619342			1838375	1614885	3567475	3332505	3208645	2539165	649095			1.72386e+06	2.26349e+06	2.43338e+06	1.17007e+06	2.75686e+06	1.93431e+06	2.77248e+06	2.21646e+06	446448
		386452	302332	387862	504772	1374852	1573632	962102	1181602	552282			1872055	1581775	2885585	3640645	2734545	2739485	557225			1.7509e+06	2.1409e+06	2.27238e+06	992698	2.89719e+06	1.89897e+06	2.62115e+06	1.95944e+06	518938
Average		344980	387787	500520	714682	1614922	1.57529e+06	1083832	1307932	611607			1.72194e+06	1502160	3352970	3632065	2988745	2835670	625258			1850645	2285940	2398045	1.08903e+06	2.83021e+06	1889150	2765580	2.10406e+06	517645
StDev		32900.8	91420.4	100145	141969	185568	178122	83892.4	140794	40462.5			211560	113243	440774	239089	214141	241097	46936			132445	108887	84120	102756	69498.6	35360.6	106009	108238	51778
Sample LDL signal divided by ucLDL (0.01 mg/mL) signal		0.5507	0.840543	0.952837	1.33383	2.98481	2.96236	1.85077	2.46266	1.04363			2.82388	2.21418	4.95953	6.26592	4.63223	4.83718	1.01174			3.75203	4.57854	4.70569	1.94735	5.38096	3.58245	5.39643	4.05094	1.09893
		0.571629	0.564353	0.959819	1.23877	2.63021	2.50856	1.79107	2.03319	1.04072			2.25773	2.28313	6.16999	5.81728	4.98268	4.86127	1.05895			3.83585	4.57711	4.73403	2.28981	5.56632	3.61037	5.5545	4.14065	1.03611
		0.502025	0.636965	0.726646	1.2762	2.69888	2.25879	1.87351	2.12625	1.01265			2.94019	2.58275	5.70561	5.32981	5.13172	4.06099	1.03812			3.33019	4.37266	4.70086	2.26037	5.32577	3.73675	5.35594	4.28181	0.862459
		0.631863	0.494324	0.634169	0.825321	2.24793	2.57295	1.57307	1.93196	0.903001			2.99405	2.5298	4.61503	5.82263	4.37347	4.38137	0.891193			3.38243	4.13584	4.38984	1.91772	5.59686	3.66847	5.0636	3.78529	1.0025
Average		0.564054	0.634046	0.818368	1.16853	2.64046	2.57566	1.77211	2.13852	1			2.75397	2.40247	5.36254	5.80891	4.78002	4.5352	1			3.57512	4.41604	4.63261	2.10381	5.46748	3.64951	5.34262	4.06467	1
StDev		0.053794	0.149476	0.16374	0.232124	0.30341	0.291236	0.137167	0.230203	0.0661576			0.338357	0.181114	0.704949	0.382384	0.342484	0.385596	0.0750667			0.255861	0.21035	0.162505	0.198506	0.134259	0.0683105	0.20479	0.209096	0.100026
