# Supplementary material for: A novel assay to measure low-density lipoproteins binding to proteoglycans
Source: PLoS One. 2024 Jan 31;19(1):e0291632. doi: 10.1371/journal.pone.0291632 (PMC10830033; doi:10.1371/journal.pone.0291632)
Supplement: S2 File — (ZIP) [file pone.0291632.s002.zip › S1_raw_data/Table_1.xlsx]

## Sheet: Table 1_Assay Variability
				Raw Values (RV)					Adjusted Values (RV-Blank)					Statistics
Experiments	Date		Blank	Replicate 1	Replicate 2	Replicate 3	Replicate 4		Replicate 1	Replicate 2	Replicate 3	Replicate 4		Average	StDev	%CV
Day 1	2018-08-14		317032	3853840	3431370	3976660	3726890		3.53681e+06	3.11434e+06	3.65963e+06	3.40986e+06		3.43016e+06	233941	6.82012
Day 2	2018-08-13		251545	3531020	3372100	3020540	3218360		3279475	3120555	2768995	2966815		3033960	217938	7.18329
Day 3	2018-07-26		490985	3557060	3649850	3756020	3570350		3066075	3158865	3265035	3079365		3142335	91486.5	2.91142
Day 4	2018-07-20		296490	3541830	3751780	4037680	3934380		3245340	3455290	3741190	3637890		3.51993e+06	217906	6.19063
Day 5	2018-07-05		157002	3826850	3749750	4084200	4313350		3.66985e+06	3.59275e+06	3.9272e+06	4.15635e+06		3836535	256721	6.69148
												Average		3392583		5.95939
												StDev		318574
												%CV (Inter assay)		9.39029
