# Supplementary material for: A novel assay to measure low-density lipoproteins binding to proteoglycans
Source: PLoS One. 2024 Jan 31;19(1):e0291632. doi: 10.1371/journal.pone.0291632 (PMC10830033; doi:10.1371/journal.pone.0291632)
Supplement: S2 Raw images — (ZIP) [file pone.0291632.s004.zip]

Archive with 6 entries (6 files):
- Fig_2/Fig 2A.TIF
- Fig_2/Fig 2B.TIF
- Fig_2/Fig 2C.TIF
- Fig_2/Fig 2E.TIF
- Fig_2/Fig 2F.TIF
- Fig_2/Fig 2G.TIF
